# Supplementary material for: Physiological and Biochemical Indicators of Urban Environmental Stress in Tilia, Celtis, and Platanus: A Functional Trait-Based Approach
Source: Plants (Basel). 2025 Nov 11;14(22):3451. doi: 10.3390/plants14223451 (PMC12656444; doi:10.3390/plants14223451)
Supplement: Supplementary file 1 [file plants-14-03451-s001.zip]

Archive with 1 entries (1 files):
- plants-3930280-supplementary.xlsx
