# Supplementary material for: Physiological and Biochemical Indicators of Urban Environmental Stress in Tilia, Celtis, and Platanus: A Functional Trait-Based Approach
Source: Plants (Basel). 2025 Nov 11;14(22):3451. doi: 10.3390/plants14223451 (PMC12656444; doi:10.3390/plants14223451)
Supplement: Supplementary file 1 [file plants-14-03451-s001.zip › plants-3930280-supplementary.xlsx]

## Sheet: Info
Plants SI: Photosynthesis and Plant Physiology Under Climate Change. Supporting Information Tables S1-S4
Article title: Physiological and Biochemical Indicators of Urban Environmental Stress in Tilia, Celtis, and Platanus: A Functional Trait-Based Approach
Authors: Danijela Arsenov, Milan Borišev, Nataša Nikolić, Rita Horak, Slobodanka Pajević
corresponding authors: danijela.arsenov@dbe.uns.ac.rs
Table S1. Dataset used for data analysis and interpretation of data
Table S2. Linear model ANOVA output for structural and photosynthetic parameters tested in this study. We used a two-way ANOVA to assess the effects of timepoint (June vs. August), condition (control vs. urban), and their interaction on each parameter. Post-hoc pairwise comparisons (Sidak-adjusted) were conducted for all combinations of timepoint × condition to identify specific group differences…
Table S3. Linear model ANOVA output for biochemical stress markers and enzymatic antioxidant response tested in this study. We used a two-way ANOVA to assess the effects of timepoint (June vs. August), condition (control vs. urban), and their interaction on each parameter. Post-hoc pairwise comparisons (Sidak-adjusted) were conducted for all combinations of timepoint × condition to identify speci…
Table S4. Linear model ANOVA output for Tree Health Index. We used a two-way ANOVA to assess the effects of timepoint (June vs. August), condition (control vs. urban), and their interaction. Post-hoc pairwise comparisons (Sidak-adjusted) were conducted for all combinations of timepoint × condition to identify specific group differences.

## Sheet: Table S1
species	timepoint	condition	SPAD	ΦII	ΦNO	ΦNPQ	FvFm	gH	vH	LEF	qL	DLT	LT	TBARS	Pro	GSH	APX	CAT	proteins
Tilia	june	control	59.6	0.322	0.168	0.51	0.548	123.312	0.079	73.52	0.597	0.35	0.35	4.81884	109.139	6.73288	6.83862	0.772075	140.062
Tilia	june	control	53.707	0.264	0.278	0.459	0.648	118.216	0.181	72.12	0.458	0.28	0.28	3.71082	95.4287	6.54727	9.45767	0.646237	187.099
Tilia	june	control	59.596	0.645	0.197	0.157	0.731	99.769	0.179	61.7	0.403	0.24	0.24	3.53312	121.932	7.91202	7.30952	0.689353	180.062
Tilia	june	control	59.697	0.528	0.229	0.243	0.703	171.22	0.147	51.73	0.371	0.72	0.72
Tilia	june	control	63.477	0.658	0.224	0.118	0.762	238.983	0.184	53.61	0.336	0.65	0.65
Tilia	june	control	61.837	0.645	0.243	0.112	0.77	275.695	0.15	53.35	0.321	0.48	0.48
Tilia	june	control	54.767	0.649	0.245	0.107	0.773	296.387	0.1	53.76	0.375	0.7	0.7
Tilia	june	control	55.555	0.668	0.228	0.104	0.77	260.226	0.028	63.32	0.528	0.53	0.53
Tilia	june	control	68.277	0.649	0.242	0.108	0.771	248.334	0.013	67.69	0.473	0.41	0.41
Tilia	june	control	60.365	0.656	0.253	0.091	0.782	237.567	0.028	57.61	0.384	0.26	0.26
Tilia	june	control	56.184	0.572	0.335	0.093	0.793	157.97	0.07	53.16	0.491	0.56	0.56
Tilia	june	control	60.501	0.593	0.234	0.173	0.737	191.529	0.11	50.98	0.532	0.74	0.74
Tilia	june	urban	61.148	0.58	0.199	0.221	0.698	192.847	0.173	17.31	0.393	0.55	0.55	7.38206	248.386	9.01455	25.8995	1.68202	165.617
Tilia	june	urban	60.651	0.56	0.192	0.225	0.649	134.773	0.177	17.45	0.295	0.18	0.18	6.78312	196.513	14.0043	21.5344	1.07539	172.654
Tilia	june	urban	58.445	0.289	0.147	0.564	0.502	147.76	0.012	18.46	0.671	0.6	0.6	6.10627	169.537	13.1397	21.7275	1.44764	206.111
Tilia	june	urban	52.45	0.579	0.292	0.142	0.664	111.595	0.072	18.05	0.472	0.39	0.39
Tilia	june	urban	54.233	0.456	0.276	0.223	0.643	88.659	0.036	17.38	0.601	0.35	0.35
Tilia	june	urban	56.431	0.268	0.171	0.56	0.693	71.873	0.041	18.99	0.543	0.31	0.31
Tilia	june	urban	55.487	0.499	0.273	0.228	0.727	167.469	0.05	23.99	0.543	0.27	0.27
Tilia	june	urban	55.474	0.581	0.226	0.193	0.724	165.637	0.039	19.31	0.601	0.24	0.24
Tilia	june	urban	56.247	0.623	0.27	0.108	0.777	74.473	0.035	29.59	0.549	0.26	0.26
Tilia	june	urban	55.179	0.573	0.305	0.122	0.777	132.981	0.026	14.5	0.532	0.5	0.5
Tilia	june	urban	55.538	0.438	0.183	0.379	0.684	140.711	0.027	24.47	0.35	0.74	0.74
Tilia	june	urban	57.326	0.413	0.182	0.379	0.693	182.844	0.052	26.42	0.52	0.31	0.31
Tilia	august	control	63.482	0.292	0.152	0.35	0.638	53.899	0.034	52.61	0.672	-0.22	0.46	11.2259	151.496	7.24059	27.9101	2.08184	99.1975
Tilia	august	control	57.679	0.296	0.167	0.292	0.631	102.33	0.049	41.71	0.664	-0.42	0.48	7.83337	155.725	5.27942	32.1561	2.39982	123.519
Tilia	august	control	57.694	0.453	0.166	0.309	0.644	90.99	0.041	31.49	0.646	-0.31	0.33	10.527	151.871	7.22798	25.5291	2.21972	141.42
Tilia	august	control	59.697	0.246	0.147	0.474	0.633	59.968	0.067	51.95	0.527	-0.64	0.38
Tilia	august	control	62.713	0.584	0.147	0.432	0.729	252.125	0.04	52.33	0.589	-0.82	0.27
Tilia	august	control	54.578	0.531	0.185	0.276	0.72	84.837	0.049	56.65	0.598	-0.7	0.16
Tilia	august	control	51.607	0.526	0.085	0.68	0.712	86.644	0.024	67.31	0.563	-0.3	0.16
Tilia	august	control	47.444	0.665	0.016	0.539	0.742	211.947	-0.026	44.91	0.564	-0.46	0.34
Tilia	august	control	43.683	0.632	0.07	0.237	0.73	201.211	0.023	43.91	0.565	-0.34	0.42
Tilia	august	control	52.263	0.549	0.06	0.387	0.722	141.79	0.026	57.6	0.525	-0.53	0.29
Tilia	august	control	43.478	0.649	0.038	0.272	0.75	170.556	0.023	37.34	0.487	-0.25	0.4
Tilia	august	control	57.514	0.616	0.068	0.365	0.736	175.495	0.035	41.2	0.5	-0.23	0.62
Tilia	august	urban	39.763	0.498	0.169	0.54	0.596	47.541	0.105	13.96	0.354	0.3	0.17	28.1228	854.06	55.0349	36.0053	5.10121	86.8519
Tilia	august	urban	30.707	0.501	0.247	0.457	0.639	65.092	0.129	15.13	0.246	0.17	0.11	23.1986	844.457	64.3982	40.4497	3.01936	98.4568
Tilia	august	urban	44.003	0.485	0.203	0.644	0.631	72.678	0.064	18.3	0.459	-0.02	0.7	29.9178	881.562	62.7499	35.7937	5.59754	85.1235
Tilia	august	urban	38.777	0.379	0.176	0.577	0.536	47.344	0.117	28.01	0.286	0	0.47
Tilia	august	urban	38.968	0.421	0.229	0.587	0.553	57.116	0.055	14.47	0.323	0.07	0.28
Tilia	august	urban	40.889	0.512	0.247	0.422	0.523	60.165	0.076	21.11	0.442	0.21	0.54
Tilia	august	urban	28.269	0.234	0.241	0.434	0.352	41.178	0.069	17.42	0.448	0.82	0.18
Tilia	august	urban	29.679	0.045	0.197	0.538	0.376	43.5173	0.019	21.67	0.391	0.76	0.17
Tilia	august	urban	23.709	0.193	0.204	0.364	0.297	51.768	0.032	19.62	0.335	0.1	0.2
Tilia	august	urban	41.767	0.153	0.24	0.411	0.257	87.642	0.061	10.19	0.468	0.02	0.52
Tilia	august	urban	31.429	0.09	0.216	0.435	0.169	30.698	0.059	19.79	0.315	0.06	0.47
Tilia	august	urban	26.325	0.067	0.219	0.565	0.263	67.488	0.03	24.45	0.575	-0.6	0.07
Celtis	june	control	54.734	0.553	0.302	0.145	0.767	225.273	0.048	11.09	0.376	-2	0.57	4.37865	26.402	12.1484	11.2037	4.45322	132.531
Celtis	june	control	53.295	0.657	0.253	0.09	0.783	250.926	0.047	41.76	0.532	-1.69	0.37	4.88225	28.5165	11.0795	18.1349	5.26665	159.444
Celtis	june	control	53.878	0.642	0.268	0.09	0.785	288.844	0.033	48.77	0.491	-1.68	0.39	5.42814	34.5529	12.2456	17.1296	4.46701	133.395
Celtis	june	control	55.912	0.292	0.213	0.494	0.595	156.039	0.161	50.24	0.58	-1.04	0.29
Celtis	june	control	43.366	0.585	0.259	0.157	0.752	316.111	0.033	39.92	0.463	-0.88	0.42
Celtis	june	control	58.78	0.612	0.207	0.181	0.722	171.456	0.033	26.79	0.606	-0.44	0.23
Celtis	june	control	57.445	0.612	0.239	0.149	0.75	134.978	0.046	51.97	0.525	-0.25	0.05
Celtis	june	control	63.309	0.602	0.245	0.153	0.75	171.699	0.024	52.11	0.504	-0.47	0.15
Celtis	june	control	63.228	0.657	0.267	0.076	0.791	294.403	0.046	33.18	0.505	-0.16	0.12
Celtis	june	control	63.907	0.652	0.271	0.077	0.791	175.267	0.017	41.66	0.494	-0.12	0.16
Celtis	june	control	64.88	0.519	0.327	0.154	0.769	251.091	0.059	37.63	0.326	0.09	0.13
Celtis	june	control	60.015	0.589	0.312	0.099	0.788	255.61	0.026	33.92	0.387	-0.16	0.15
Celtis	june	urban	48.65	0.676	0.23	0.093	0.776	94.392	0.077	34.96	0.602	-0.09	0.1	4.85409	45.9778	7.12423	46.5608	8.98916	198.827
Celtis	june	urban	53.331	0.638	0.253	0.109	0.773	138.765	0.036	34.97	0.516	-0.53	0.05	3.85597	42.6697	9.41497	38.5582	3.22617	212.531
Celtis	june	urban	52.314	0.62	0.242	0.138	0.757	126.941	0.068	12.23	0.526	-0.67	0.04	3.72374	43.2269	5.63154	44.3254	9.81638	210.185
Celtis	june	urban	55.688	0.683	0.24	0.077	0.787	152.278	0.095	30.99	0.584	-0.28	0.05
Celtis	june	urban	24.838	0.673	0.218	0.109	0.765	233.245	0.104	24.43	0.631	-0.74	0.34
Celtis	june	urban	40.487	0.65	0.192	0.158	0.728	266.653	0.04	22.2	0.694	-0.75	0.18
Celtis	june	urban	43.889	0.594	0.251	0.155	0.751	127.546	0.124	14.94	0.485	-1.29	0.14
Celtis	june	urban	36.231	0.688	0.21	0.103	0.766	164.723	0.016	12.8	0.673	0	0.26
Celtis	june	urban	54.527	0.628	0.266	0.106	0.777	117.661	0.075	29.94	0.484	0.31	0.05
Celtis	june	urban	57.585	0.644	0.186	0.17	0.718	157.691	0.019	29.36	0.509	0.61	0.07
Celtis	june	urban	55.753	0.6	0.244	0.157	0.748	193.734	0.051	32.03	0.504	0.45	0.04
Celtis	june	urban	50.004	0.665	0.232	0.103	0.772	96.317	0.03	36.38	0.586	0.45	0.19
Celtis	august	control	55.339	0.698	0.208	0.094	0.771	185.572	0.032	16.65	0.687	-0.58	0.21
Celtis	august	control	51.624	0.656	0.223	0.121	0.76	191.632	0.158	19.15	0.602	-0.61	0.53	8.643	199.249	27.2065	17.0238	2.79056	180.802
Celtis	august	control	58.616	0.689	0.199	0.112	0.758	233.617	0.061	18.13	0.709	-0.7	0.62	5.90312	234.573	37.2927	14.0741	2.04048	207.346
Celtis	august	control	60.483	0.682	0.209	0.109	0.763	194.757	0.019	18.2	0.669	-0.89	0.18	7.07327	211.042	27.9557	14.5503	1.79232	169.198
Celtis	august	control	60.222	0.616	0.26	0.123	0.768	179.859	0.07	19.02	0.486	-0.63	0.46
Celtis	august	control	73.219	0.667	0.184	0.149	0.73	208.092	0.034	13.01	0.741	-0.67	0.19
Celtis	august	control	70.197	0.651	0.191	0.157	0.728	281.889	0.032	24.01	0.698	-0.87	0.14
Celtis	august	control	68.244	0.664	0.186	0.15	0.73	106.925	0.029	19.45	0.729	-1.05	0.4
Celtis	august	control	62.498	0.625	0.232	0.142	0.752	225.854	0.071	18.5	0.551	-0.05	0.3
Celtis	august	control	62.064	0.646	0.227	0.127	0.758	135.291	0.047	22.17	0.584	-0.46	0.23
Celtis	august	control	73.16	0.705	0.205	0.09	0.772	169.103	0.053	22.06	0.706	-0.23	0.05
Celtis	august	control	63.132	0.675	0.226	0.099	0.772	249.241	0.056	27.38	0.614	-0.01	0.17
Celtis	august	urban	58.792	0.66	0.248	0.093	0.78	112.413	0.023	7.28	0.546	0.22	0.48	11.1753	189.044	40.3592	41.7593	9.59579	241.049
Celtis	august	urban	57.155	0.494	0.261	0.245	0.716	188.634	0.094	9.65	0.388	0.06	0.31	9.32418	205.721	43.6143	58.2011	8.70138	195.247
Celtis	august	urban	65.405	0.493	0.328	0.179	0.76	148.43	0.08	7.83	0.308	0.11	0.08	9.15519	245.759	36.6592	30.9524	9.07188	253.395
Celtis	august	urban	56.184	0.597	0.26	0.143	0.759	80.94	0.05	5.73	0.471	-0.01	0.34
Celtis	august	urban	58.093	0.674	0.202	0.124	0.751	148.817	0.079	13	0.686	-0.16	0.53
Celtis	august	urban	36.345	0.651	0.234	0.115	0.766	197.016	0.064	5.52	0.569	-0.31	0.35
Celtis	august	urban	40.726	0.626	0.235	0.138	0.754	147.871	0.038	3.11	0.545	0.07	0.61
Celtis	august	urban	30.208	0.618	0.246	0.136	0.759	131.533	0.059	5.64	0.514	-0.32	0.46
Celtis	august	urban	45.736	0.574	0.257	0.168	0.747	220.946	0.042	4.91	0.457	-0.45	0.41
Celtis	august	urban	51.466	0.667	0.226	0.107	0.768	96.378	0.047	8.36	0.605	0.07	0.36
Celtis	august	urban	52.604	0.64	0.186	0.174	0.716	105.028	0.109	6.69	0.703	-0.08	0.51
Celtis	august	urban	55.661	0.692	0.204	0.104	0.764	117.135	0.014	11.87	0.695	-0.19	0.46
Platanus	june	control	41.784	0.637	0.199	0.117	0.761	204.436	0.034	18.65	0.55	-0.75	0.24	10.7951	25.7465	8.44336	11.7725	2.20593	56.1111
Platanus	june	control	34.094	0.543	0.203	0.131	0.748	225.308	0.033	20.46	0.4	-0.69	0.37	9.95369	29.5396	7.79606	11.3492	1.13054	71.4198
Platanus	june	control	29.715	0.634	0.218	0.091	0.76	322.689	0.055	12.97	0.548	-0.48	0.35	7.19881	15.6592	5.84071	14.5503	3.59842	68.3333
Platanus	june	control	39.569	0.692	0.212	0.123	0.764	384.615	0.069	13.06	0.693	-0.65	0.53
Platanus	june	control	38.541	0.702	0.206	0.108	0.764	357.59	0.073	11.63	0.726	-0.45	0.41
Platanus	june	control	31.711	0.704	0.184	0.184	0.766	330.078	0.056	11.19	0.729	-0.14	0.5
Platanus	june	control	29.947	0.667	0.23	0.073	0.784	196.349	0.024	13.59	0.553	-0.16	0.8
Platanus	june	control	29.876	0.658	0.22	0.159	0.761	183.148	0.026	10.17	0.604	-0.69	0.14
Platanus	june	control	33.879	0.685	0.273	0.109	0.788	207.966	0.025	18.07	0.586	-0.54	0.65
Platanus	june	control	36.187	0.692	0.303	0.108	0.78	417.682	0.167	17.22	0.633	-0.5	0.57
Platanus	june	control	27.696	0.741	0.252	0.125	0.797	294.022	0.026	16.37	0.726	0.02	0.56
Platanus	june	control	26.444	0.736	0.218	0.13	0.79	358.781	0.054	12.04	0.738	0.04	0.64
Platanus	june	urban	32.028	0.683	0.237	0.126	0.754	269.197	0.038	14.48	0.702	-1.37	0.23	11.2539	84.2767	7.61187	22.6984	0.647551	89.321
Platanus	june	urban	16.847	0.667	0.278	0.179	0.748	179.723	0.04	14.78	0.674	-0.8	0.24	12.627	77.5581	7.00967	23.6746	0.457918	109.321
Platanus	june	urban	31.121	0.691	0.237	0.129	0.775	199.47	0.024	14.79	0.651	-0.83	0.47	16.0597	78.7136	8.31193	20.4497	0.827223	106.358
Platanus	june	urban	30.769	0.665	0.205	0.163	0.756	199.404	0.02	15.8	0.642	-0.46	0.36
Platanus	june	urban	38.369	0.686	0.198	0.15	0.762	259.783	0.085	12.89	0.683	-0.77	0.47
Platanus	june	urban	25.091	0.632	0.198	0.118	0.709	187.446	0.023	13.21	0.705	-0.52	0.85
Platanus	june	urban	33.551	0.697	0.247	0.126	0.788	333.781	0.04	13.84	0.621	-0.47	0.33
Platanus	june	urban	39.785	0.621	0.223	0.119	0.739	238.067	0.038	8.98	0.578	-0.31	0.08
Platanus	june	urban	34.37	0.628	0.24	0.105	0.782	231.617	0.044	16.51	0.472	-0.6	0.3
Platanus	june	urban	37.332	0.589	0.224	0.115	0.783	252.556	0.088	18.66	0.398	-0.36	0.08
Platanus	june	urban	37.964	0.593	0.209	0.102	0.752	266.591	0.059	15.61	0.482	-0.8	0.35
Platanus	june	urban	29.469	0.553	0.204	0.09	0.704	193.085	0.052	14.4	0.52	-0.49	0.17
Platanus	august	control	36.394	0.644	0.187	0.147	0.752	223.476	0.049	15.54	0.597	-0.18	0.24	27.1411	97.3044	8.68564	11.164	2.05427	120.679
Platanus	august	control	28.671	0.561	0.167	0.212	0.654	229.849	0.053	15.99	0.677	-0.09	0.07	25.8427	130.147	9.4972	14.0741	4.42564	101.049
Platanus	august	control	37.939	0.583	0.178	0.184	0.761	144.297	0.03	10.93	0.438	-0.22	0.46	21.9401	106.649	9.3055	17.8571	3.68114	117.716
Platanus	august	control	32.658	0.539	0.206	0.174	0.65	138.063	0.036	14.54	0.629	-0.39	0.41
Platanus	august	control	32.386	0.601	0.195	0.269	0.725	207.46	0.054	14.22	0.572	-0.45	0.37
Platanus	august	control	31.373	0.609	0.18	0.236	0.739	210.218	0.055	19.15	0.552	-0.51	0.27
Platanus	august	control	33.853	0.581	0.196	0.242	0.709	227.751	0.059	15.88	0.569	-0.6	0.29
Platanus	august	control	28.666	0.594	0.215	0.197	0.723	212.373	0.053	11.01	0.56	-0.75	0.15
Platanus	august	control	30.115	0.597	0.147	0.362	0.716	176.207	0.051	17.26	0.587	-1	0.45
Platanus	august	control	29.229	0.554	0.198	0.329	0.676	111.63	0.03	14.01	0.596	-0.91	0.21
Platanus	august	control	34.24	0.629	0.196	0.29	0.749	195.547	0.045	13.85	0.567	-0.74	0.07
Platanus	august	control	35.039	0.542	0.204	0.157	0.687	36.384	0.041	24.77	0.539	-0.67	0.22
Platanus	august	urban	24.443	0.551	0.221	0.25	0.581	117.041	0.023	7.73	0.661	0.03	0.64	50.2931	84.9928	16.043	49.6825	2.04048	135.864
Platanus	august	urban	27.283	0.59	0.24	0.29	0.666	69.088	0.12	14.21	0.723	-0.92	0.04	32.8211	87.5847	11.2517	57.5661	2.27486	113.519
Platanus	august	urban	30.532	0.537	0.273	0.5	0.706	141.852	0.028	9.35	0.734	-0.31	0.08	45.5849	76.535	10.904	66.6402	1.58551	140.432
Platanus	august	urban	32.425	0.6	0.196	0.285	0.734	76.57	0.038	11.51	0.545	0.01	0.12
Platanus	august	urban	40.681	0.536	0.215	0.224	0.672	59.567	0.052	19.39	0.564	0.42	0.22
Platanus	august	urban	33.512	0.484	0.226	0.234	0.63	28.568	0.033	14.14	0.553	0.23	0.28
Platanus	august	urban	28.272	0.462	0.209	0.21	0.64	90.54	0.034	11.75	0.484	0.5	0.33
Platanus	august	urban	33.025	0.588	0.217	0.249	0.718	88.917	0.028	9.04	0.56	0.23	0.58
Platanus	august	urban	30.539	0.49	0.208	0.255	0.585	99.596	0.036	8.51	0.682	0.48	0.39
Platanus	august	urban	36.561	0.473	0.22	0.29	0.647	34.737	0.025	8.41	0.489	0.69	0.3
Platanus	august	urban	41.952	0.514	0.227	0.2	0.663	84.25	0.036	9.82	0.538	0.71	0.1
Platanus	august	urban	36.078	0.51	0.206	0.252	0.585	109.17	0.034	11.97	0.535	0.38	0.57

## Sheet: Table S2
Tilia							Celtis							Platanus
Variable	Effect	SumSq	Df	F value	Pr(>F)		Variable	Effect	SumSq	Df	F value	Pr(>F)		Variable	Effect	SumSq	Df	F value	Pr(>F)
SPAD	timepoint	2214.83	1	76.308	3.638e-11 ***		SPAD	timepoint	213.06	1	2.9676	0.09197 .		SPAD	timepoint	0	1	0.0001	0.9938
	condition	855.08	1	29.46	2.322e-06 ***			condition	1517.34	1	21.1349	3.6e-05 ***			condition	1.34	1	0.0521	0.8206
	timepoint:condition	1547.02	1	53.3	4.154e-09 ***			timepoint:condition	19.98	1	0.2783	0.60044			timepoint:condition	6.37	1	0.2483	0.6207
	Rsiduals	1277.10 44	44					Rsiduals	3158.9	44					Rsiduals	1128.76	44
LT	timepoint	0.12302	1	4.0083	0.05146 .		LT	timepoint	0.3072	1	14.8229	0.0003787 ***		LT	timepoint	1.5805	1	13.7523	0.0005814***
	condition	0.05672	1	1.8481	0.18093			condition	0.00021	1	0.0101	0.920592			condition	0.7931	1	6.9009	0.0118119*
	timepoint:condition	0.013	1	0.4236	0.51851			timepoint:condition	0.18008	1	8.6889	0.0051067 **			timepoint:condition	2.8763	1	25.0273	9.55e-06***
	Rsiduals	1.35039	44					Rsiduals	0.91188	44					Rsiduals	5.0568	44
DLT	timepoint	4.0542	1	67.983	1.798e-10 ***		DLT	timepoint	0.2685	1	1.0558	0.309789		DLT	timepoint	0.16685	1	4.7904	0.03397*
	condition	0.7228	1	12.12	0.001139 **			condition	3.015	1	11.8557	0.001273 **			condition	0.04025	1	1.1557	0.08612.
	timepoint:condition	1.4456	1	24.241	1.241e-05 ***			timepoint:condition	0.0054	1	0.0213	0.88461			timepoint:condition	0.10735	1	3.0821	0.08612.
	Rsiduals	2.624	44					Rsiduals	11.1896	44					Rsiduals	1.53254	44
ΦII	timepoint	0.19905	1	8.9138	0.004609 **		ΦII	timepoint	0.008243	1	2.0382	0.160455		ΦII	timepoint	0.122715	1	58.7872	1.218e-09***
	condition	0.24811	1	11.1111	0.001748 **			condition	0.000825	1	0.204	0.653726			condition	0.024526	1	11.749	0.001332**
	timepoint:condition	0.04508	1	2.0188	0.162411			timepoint:condition	0.039388	1	9.7396	0.003181 **			timepoint:condition	0.002041	1	0.9778	0.32816
	Rsiduals	0.98253	44					Rsiduals	0.177941	44					Rsiduals	0.091848	44
ΦNO	timepoint	0.060421	1	27.921	3.754e-06 ***		ΦNO	timepoint	0.005002	1	5.2813	0.026366 *		ΦNO	timepoint	0.0050225	1	8.1328	0.006597**
	condition	0.026461	1	12.228	0.001089 **			condition	8e-05	1	0.0846	0.772584			condition	0.0028675	1	4.6433	0.036689*
	timepoint:condition	0.043621	1	20.158	5.093e-05 ***			timepoint:condition	0.011285	1	11.9154	0.001241 **			timepoint:condition	0.003451	1	5.5881	0.022563*
	Rsiduals	0.095215	44					Rsiduals	0.041674	44					Rsiduals	0.0271729	44
ΦNPQ	timepoint	0.51419	1	29.3615	2.394e-06 ***		ΦNPQ	timepoint	0.000432	1	0.1083	0.7437		ΦNPQ	timepoint	0.19482	1	63.4387	4.531e-10***
	condition	0.12302	1	7.0247	0.01113 *			condition	0.000374	1	0.0938	0.7609			condition	0.005292	1	1.7232	0.3328
	timepoint:condition	0.00178	1	0.1014	0.75162			timepoint:condition	0.008533	1	2.1386	0.1507			timepoint:condition	0.002945	1	0.9591	0.3328
	Rsiduals	0.77054	44					Rsiduals	0.175565	44					Rsiduals	0.135124	44
Fv'/Fm'	timepoint	0.24653	1	24.867	1.008e-05 ***		Fv'/Fm'	timepoint	7.3e-05	1	0.072	0.7897		Fv'/Fm'	timepoint	0.078975	1	62.5613	5.442e-10***
	condition	0.29328	1	29.582	2.236e-06 ***			condition	5.9e-05	1	0.0581	0.8107			condition	0.017826	1	14.1207	0.0005011***
	timepoint:condition	0.14498	1	14.624	0.0004099 ***			timepoint:condition	0.000196	1	0.1945	0.6613			timepoint:condition	0.005271	1	4.1755	0.0470286*
	Rsiduals	0.43622	44					Rsiduals	0.044339	44					Rsiduals	0.055544	44
gH	timepoint	62122	1	23.3518	1.674e-05 ***		gH	timepoint	5306	1	1.9998	0.164354		gH	timepoint	210706	1	7860	5.192e-10***
	condition	65059	1	24.4556	1.155e-05 ***			condition	46155	1	17.3957	0.0001403 ***			condition	66402	1	19.7865	5.819e-05***
	timepoint:condition	481	1	0.1809	0.6727			timepoint:condition	501	1	0.1888	0.66605			timepoint:condition	4059	1	1.2096	0.2774
	Rsiduals	117052	44					Rsiduals	116744	44					Rsiduals	147661	44
vH	timepoint	0.013601	1	6.2711	0.01605 *		vH	timepoint	5.9e-05	1	0.049	0.8258		vH	timepoint	0.0004687	1	0.6554	0.4226
	condition	0.0002	1	0.0923	0.76277			condition	0.000825	1	0.6913	0.4102			condition	0.0005333	1	0.7456	0.3925
	timepoint:condition	0.0192	1	8.8524	0.00474 **			timepoint:condition	0.000326	1	0.2728	0.6041			timepoint:condition	1.01e-05	1	0.0141	0.906
	Rsiduals	0.095432	44					Rsiduals	0.05251	44					Rsiduals	0.0314715	44
qL	timepoint	0.00086	1	0.1063	0.746		qL	timepoint	0.0588	1	6.9897	0.0113178 *		qL	timepoint	0.00916	1	1.11399	0.2915
	condition	0.04423	1	5.4741	0.0239 *			condition	0.00168	1	0.1997	0.657118			condition	0.00062	1	0.0776	0.7819
	timepoint:condition	0.19495	1	24.1296	1.288e-05 ***			timepoint:condition	0.10963	1	13.0325	0.0007797 ***			timepoint:condition	0.00614	1	0.7646	0.3866
	Rsiduals	0.35548	44					Rsiduals		44					Rsiduals	0.35349	44
LEF	timepoint	502.7	1	9.5932	0.003395 **		LEF	timepoint	4350.1	1	71.745	8.608e-11 ***		LEF	timepoint	14.51	1	1.3912	0.24454
	condition	14060.3	1	268.308	< 2.2e-16 ***			condition	1899.5	1	31.327	315e-06 ***			condition	58.06	1	5.5669	0.02281*
	timepoint:condition	260.1	1	4.9638	0.031043 *			timepoint:condition	0.7	1	0.011	0.9168			timepoint:condition	51.77	1	4.9641	0.03104*
	Rsiduals	2305.8	44					Rsiduals	2667.8	44					Rsiduals	458.89	44
*Significant p values are marked in red

## Sheet: Table S3
Tilia							Celtis							Platanus
Variable	Effect	SumSq	Df	F value	Pr(>F)		Variable	Effect	SumSq	Df	F value	Pr(>F)		Variable	Effect	SumSq	Df	F value	Pr(>F)
TBARS	timepoint	513.41	1	126.73	3.483e-06***		TBARS	timepoint	48.607	1	51.1184	9.712e-05***		TBARS	timepoint	1535.33	1	62.2105	4.835e-05***
	condition	298.62	1	73.711	2.617e-05***			condition	2.784	1	2.9279	0.12542			condition	360.45	1	14.6053	0.041338*
	timepoint:condition	157.28	1	38.824	0.0002509***			timepoint:condition	8.825	1	9.2805	0.01591*			timepoint:condition	145.48	1	5.8947	0.041338*
	Rsiduals	32.41	8					Rsiduals	7.607	8					Rsiduals	197.44	8
proteins	timepoint	14493	1	35.9311	0.0003255**		proteins	timepoint	2320.2	1	6.798	0.035050*		proteins	timepoint	14493.3	1	35.9311	0.0003255***
	condition	266.4	1	0.6605	0.439892			condition	6944	1	20.3458	0.002763**			condition	266.4	1	0.6605	0.439892
	timepoint:condition	1427.1	1	3.538	0.097614 .			timepoint:condition	727.1	1	2.1304	0.187778			timepoint:condition	1427.1	1	3.538	0.0967614 .
	Rsiduals	3226.9	8					Rsiduals	2389.1	8					Rsiduals	3226.9	8
APX	timepoint	29.77	1	4.5433	0.06564 .		APX	timepoint	0.04	1	0.0006	0.980572		APX	timepoint	29.77	1	4.5433	0.06564 .
	condition	920.09	1	140.397	2.361e-06***			condition	2358.75	1	42.5278	0.0001839***			condition	920.09	1	140.397	2.361e-06***
	timepoint:condition	434.51	1	66.3023	3.844e-05***			timepoint:condition	0.44	1	0.0079	0.9315			timepoint:condition	434.51	1	66.3023	3.844e-05***
	Rsiduals	52.43	8					Rsiduals	443.71	8					Rsiduals	52.43	8
Proline	timepoint	366883	1	680.05	5.021e-09***		Proline	timepoint	94349	1	316.052	1.026e-07***		Proline	timepoint	6152.6	1	64.0714	4.349e-05***
	condition	483576	1	896.35	1.680e-09***			condition	121	1	0.4045	0.5426			condition	596.7	1	6.2134	0.03737*
	timepoint:condition	280006	1	519.021	1.461e-08***			timepoint:condition	182	1	0.6099	0.4576			timepoint:condition	5401.4	1	56.2482	6.929.e-05***
	Rsiduals	4316	8					Rsiduals	2388	8					Rsiduals	768.2	8
GSH	timepoint	1741.95	1	205.43	5.480e-07***		GSH	timepoint	2013.55	1	168.715	1.17e-06***		GSH	timepoint	35.616	1	13.3285	0.006487**
	condition	2622.6	1	309.29	1.116e-07***			condition	18.44	1	1.545	0.24907			condition	11.143	1	4.1701	0.075429 .
	timepoint:condition	1812.25	1	213.72	4.702e-07***			timepoint:condition	143.39	1	12.014	0.00849**			timepoint:condition	8.097	1	3.03	0.119918
	Rsiduals	67.83	8					Rsiduals	95.48	8					Rsiduals	21.377	8
CAT	timepoint	2.0167	1	4.0448	0.0791354		CAT	timepoint	0.413	1	0.1217	0.736229		CAT	timepoint	2.0167	1	1.0448	0.0791354 .
	condition	6.9223	1	13.8838	0.0058202***			condition	68.118	1	20.069	0.002056**			condition	6.9223	1	13.8838	0.0058202**
	timepoint:condition	16.5835	1	33.2611	0.0004206***			timepoint:condition	13.869	1	4.0862	0.077886 .			timepoint:condition	16.5835	1	33.2611	0.0004206***
	Rsiduals	3.9887	8					Rsiduals	27.154	8					Rsiduals	3.9887	8
*Significant p values are marked in red.
*Significant p values are marked in red

## Sheet: Table S4
Tilia
Variable	Effect	SumSq	Df	F value	Pr(>F)
THRI	timepoint	0.1875	1	750	3.407e-09 ***
	condition	0.27	1	1080	8.016e-10 ***
	timepoint:condition	0.0588	1	235.2	3.245e-07 ***
	Rsiduals	0.002	8
Celtis
Variable	Effect	SumSq	Df	F value	Pr(>F)
THRI	timepoint	7.5e-05	1	0.0909	0.770713
	condition	0.046875	1	56.8182	6.685e-05 ***
	timepoint:condition	0.016875	1	20.4545	0.001943 **
	Rsiduals	0.0066	8
Platanus
Variable	Effect	SumSq	Df	F value	Pr(>F)
THRI	timepoint	0.0972	1	92.571	1.131e-05 ***
	condition	0.03	1	28.571	0.0006898 ***
	timepoint:condition	0.0108	1	10.286	0.0124779 *
	Rsiduals	0.0084	8
*Significant p values are marked in red.
